# Supplementary material for: Laboratory and Semi-Field Cage Demography Studies of Diachasmimorpha longicaudata Mass-Reared on Two Ceratitis capitata Strains
Source: Insects. 2025 Oct 6;16(10):1031. doi: 10.3390/insects16101031 (PMC12565231; doi:10.3390/insects16101031)
Supplement: Supplementary file 1 [file insects-16-01031-s001.zip]

Archive with 8 entries (8 files):
- S1_Life Table-laboratory.csv
- S2_Life Table-spring.csv
- S3_Life Table-summer.csv
- S4_Life Table-autumn.csv
- S5_Life_table_Lab.Rmd
- S6_Life_table_Season.Rmd
- S7_model_lx_beta_analysis.Rmd
- S8_model_mx_analysis.Rmd
