# Supplementary material for: Laboratory and Semi-Field Cage Demography Studies of Diachasmimorpha longicaudata Mass-Reared on Two Ceratitis capitata Strains
Source: Insects. 2025 Oct 6;16(10):1031. doi: 10.3390/insects16101031 (PMC12565231; doi:10.3390/insects16101031)
Supplement: Supplementary file 1 [file insects-16-01031-s001.zip › S1_Life Table-laboratory.csv]

strain	age	lx	dx	px	qx	Lx	Tx	ex
BIS	0	1.00	0.00	1.00	0.00	50.00	765.00	15.30
BIS	2	1.00	0.00	1.00	0.00	50.00	715.00	14.30
BIS	4	1.00	0.00	1.00	0.00	50.00	665.00	13.30
BIS	7	0.96	2.00	0.96	0.04	49.00	615.00	12.81
BIS	9	0.96	0.00	1.00	0.00	48.00	566.00	11.79
BIS	11	0.96	0.00	1.00	0.00	48.00	518.00	10.79
BIS	14	0.88	4.00	0.92	0.08	46.00	470.00	10.68
BIS	16	0.88	0.00	1.00	0.00	44.00	424.00	9.64
BIS	18	0.88	0.00	1.00	0.00	44.00	380.00	8.64
BIS	21	0.82	3.00	0.93	0.07	42.50	336.00	8.20
BIS	23	0.82	0.00	1.00	0.00	41.00	293.50	7.16
BIS	25	0.78	2.00	0.95	0.05	40.00	252.50	6.47
BIS	28	0.70	4.00	0.90	0.10	37.00	212.50	6.07
BIS	30	0.70	0.00	1.00	0.00	35.00	175.50	5.01
BIS	32	0.68	1.00	0.97	0.03	34.50	140.50	4.13
BIS	35	0.56	6.00	0.82	0.18	31.00	106.00	3.79
BIS	37	0.54	1.00	0.96	0.04	27.50	75.00	2.78
BIS	39	0.48	3.00	0.89	0.11	25.50	47.50	1.98
BIS	42	0.40	4.00	0.83	0.17	22.00	22.00	1.10
TSL	0	1.00	0.00	1.00	0.00	50.00	620.50	12.41
TSL	2	1.00	0.00	1.00	0.00	50.00	570.50	11.41
TSL	4	0.98	1.00	0.98	0.02	49.50	520.50	10.62
TSL	7	0.94	2.00	0.96	0.04	48.00	471.00	10.02
TSL	9	0.92	1.00	0.98	0.02	46.50	423.00	9.20
TSL	11	0.90	1.00	0.98	0.02	45.50	376.50	8.37
TSL	14	0.82	4.00	0.91	0.09	43.00	331.00	8.07
TSL	16	0.76	3.00	0.93	0.07	39.50	288.00	7.58
TSL	18	0.70	3.00	0.92	0.08	36.50	248.50	7.10
TSL	21	0.58	6.00	0.83	0.17	32.00	212.00	7.31
TSL	23	0.56	1.00	0.97	0.03	28.50	180.00	6.43
TSL	25	0.56	0.00	1.00	0.00	28.00	151.50	5.41
TSL	28	0.50	3.00	0.89	0.11	26.50	123.50	4.94
TSL	30	0.44	3.00	0.88	0.12	23.50	97.00	4.41
TSL	32	0.38	3.00	0.86	0.14	20.50	73.50	3.87
TSL	35	0.28	5.00	0.74	0.26	16.50	53.00	3.79
TSL	37	0.28	0.00	1.00	0.00	14.00	36.50	2.61
TSL	39	0.22	3.00	0.79	0.21	12.50	22.50	2.05
TSL	42	0.18	2.00	0.82	0.18	10.00	10.00	1.11
