# Supplementary material for: Laboratory and Semi-Field Cage Demography Studies of Diachasmimorpha longicaudata Mass-Reared on Two Ceratitis capitata Strains
Source: Insects. 2025 Oct 6;16(10):1031. doi: 10.3390/insects16101031 (PMC12565231; doi:10.3390/insects16101031)
Supplement: Supplementary file 1 [file insects-16-01031-s001.zip › S3_Life Table-summer.csv]

strain	age	lx	dx	px	qx	Lx	Tx	ex
BIS	0	1.00	0.00	1.00	0.00	100.00	744.00	7.44
BIS	2	0.99	1.00	0.99	0.01	99.50	644.00	6.51
BIS	5	0.78	21.00	0.79	0.21	88.50	544.50	6.98
BIS	7	0.75	3.00	0.96	0.04	76.50	456.00	6.08
BIS	9	0.74	1.00	0.99	0.01	74.50	379.50	5.13
BIS	12	0.69	5.00	0.93	0.07	71.50	305.00	4.42
BIS	14	0.64	5.00	0.93	0.07	66.50	233.50	3.65
BIS	16	0.58	6.00	0.91	0.09	61.00	167.00	2.88
BIS	19	0.41	17.00	0.71	0.29	49.50	106.00	2.59
BIS	21	0.29	12.00	0.71	0.29	35.00	56.50	1.95
BIS	23	0.14	15.00	0.48	0.52	21.50	21.50	1.54
TSL	0	1.00	0.00	1.00	0.00	100.00	724.50	7.25
TSL	2	0.95	5.00	0.95	0.05	97.50	624.50	6.57
TSL	5	0.81	14.00	0.85	0.15	88.00	527.00	6.51
TSL	7	0.78	3.00	0.96	0.04	79.50	439.00	5.63
TSL	9	0.76	2.00	0.97	0.03	77.00	359.50	4.73
TSL	12	0.66	10.00	0.87	0.13	71.00	282.50	4.28
TSL	14	0.62	4.00	0.94	0.06	64.00	211.50	3.41
TSL	16	0.52	10.00	0.84	0.16	57.00	147.50	2.84
TSL	19	0.37	15.00	0.71	0.29	44.50	90.50	2.45
TSL	21	0.21	16.00	0.57	0.43	29.00	46.00	2.19
TSL	23	0.13	8.00	0.62	0.38	17.00	17.00	1.31
