# Supplementary material for: Laboratory and Semi-Field Cage Demography Studies of Diachasmimorpha longicaudata Mass-Reared on Two Ceratitis capitata Strains
Source: Insects. 2025 Oct 6;16(10):1031. doi: 10.3390/insects16101031 (PMC12565231; doi:10.3390/insects16101031)
Supplement: Supplementary file 1 [file insects-16-01031-s001.zip › S4_Life Table-autumn.csv]

strain	age	lx	dx	px	qx	Lx	Tx	ex
BIS	0	1.00	0.00	1.00	0.00	100.00	296.50	2.97
BIS	3	0.30	70.00	0.30	0.70	65.00	196.50	6.55
BIS	5	0.26	4.00	0.87	0.13	28.00	131.50	5.06
BIS	7	0.24	2.00	0.92	0.08	25.00	103.50	4.31
BIS	10	0.18	6.00	0.75	0.25	21.00	78.50	4.36
BIS	12	0.14	4.00	0.78	0.22	16.00	57.50	4.11
BIS	14	0.14	0.00	1.00	0.00	14.00	41.50	2.96
BIS	17	0.14	0.00	1.00	0.00	14.00	27.50	1.96
BIS	19	0.13	1.00	0.93	0.07	13.50	13.50	1.04
TSL	0	1.00	0.00	1.00	0.00	100.00	239.50	2.40
TSL	3	0.24	76.00	0.24	0.76	62.00	139.50	5.81
TSL	5	0.17	7.00	0.71	0.29	20.50	77.50	4.56
TSL	7	0.14	3.00	0.82	0.18	15.50	57.00	4.07
TSL	10	0.10	4.00	0.71	0.29	12.00	41.50	4.15
TSL	12	0.09	1.00	0.90	0.10	9.50	29.50	3.28
TSL	14	0.07	2.00	0.78	0.22	8.00	20.00	2.86
TSL	17	0.06	1.00	0.86	0.14	6.50	12.00	2.00
TSL	19	0.05	1.00	0.83	0.17	5.50	5.50	1.10
