# Supplementary material for: Laboratory and Semi-Field Cage Demography Studies of Diachasmimorpha longicaudata Mass-Reared on Two Ceratitis capitata Strains
Source: Insects. 2025 Oct 6;16(10):1031. doi: 10.3390/insects16101031 (PMC12565231; doi:10.3390/insects16101031)
Supplement: Supplementary file 1 [file insects-16-01031-s001.zip › S6_Life_table_Season.Rmd]

---
title: "Untitled"
author: "Segundo Núñez Campero"
date: "`r Sys.Date()`"
output: html_document
---

```{r setup, include=FALSE}
knitr::opts_chunk$set(echo = TRUE)
```

# Análisis de Tablas de Vida en Condiciones de Otoño

## 1. Carga de paquetes y datos

```{r}
# Instalar y cargar paquetes necesarios
if (!require("tidyverse")) install.packages("tidyverse")
if (!require("boot")) install.packages("boot")
if (!require("officer")) install.packages("officer")
if (!require("flextable")) install.packages("flextable")

library(tidyverse)
library(boot)
library(officer)
library(flextable)

# Leer datos
data <- read.csv("TV_otoño.csv", header = TRUE) %>%
  mutate(
    fecha = as.Date(fecha, format = "%d/%m/%Y"),
    mx_indiv = ifelse(h_vivas > 0, Dl_tot / h_vivas, NA)
  )
```

## 2. Preparación de datos

```{r}
# Calcular edad relativa (días desde el inicio) por cepa
data <- data %>%
  group_by(cepa) %>%
  mutate(x = as.integer(fecha - min(fecha))) %>%
  ungroup()

# Filtrar datos válidos
data_filtrada <- data %>%
  filter(!is.na(h_vivas) & h_vivas > 0)
```

## 3. Construcción de la tabla de vida

```{r}
# Construir tabla de vida
vida <- data_filtrada %>%
  group_by(cepa, x) %>%
  summarise(
    lx_raw = sum(h_vivas),              # total de hembras vivas por edad
    mx = mean(mx_indiv, na.rm = TRUE),  # fecundidad promedio por hembra viva
    n = n(),
    .groups = "drop"
  ) %>%
  group_by(cepa) %>%
  mutate(
    lx = lx_raw / max(lx_raw),          # lx relativo al total inicial
    lxmx = lx * mx,
    x_lxmx = x * lx * mx
  ) %>%
  ungroup()
```

## 4. Estimación puntual de parámetros demográficos

```{r}
# Función para calcular parámetros demográficos
calc_parametros <- function(df) {
  Ro <- sum(df$lxmx)
  T <- sum(df$x_lxmx) / Ro
  r <- log(Ro) / T
  lambda <- exp(r)
  tibble(Ro = Ro, T = T, r = r, lambda = lambda)
}

# Estimaciones puntuales por cepa
parametros <- vida %>%
  group_by(cepa) %>%
  group_split() %>%
  map_dfr(~ calc_parametros(.x) %>% mutate(cepa = unique(.x$cepa)))

print(parametros)
```

## 5. Bootstrap para errores estándar

```{r}
# Función de bootstrap para parámetros
bootstrap_parametros <- function(df, indices) {
  df_boot <- df[indices, ]
  vida_boot <- df_boot %>%
    group_by(x) %>%
    summarise(
      lx_raw = mean(h_vivas),
      mx = mean(mx_indiv),
      .groups = "drop"
    ) %>%
    mutate(
      lx = lx_raw / max(lx_raw),
      lxmx = lx * mx,
      x_lxmx = x * lx * mx
    )
  with(calc_parametros(vida_boot), c(Ro, T, r, lambda))
}

# Ejecutar bootstrap por cepa
set.seed(123)
boots <- list()

for (cep in unique(data_filtrada$cepa)) {
  df_cepa <- data_filtrada %>% filter(cepa == cep)
  boot_cepa <- boot(df_cepa, statistic = bootstrap_parametros, R = 1000)
  se <- apply(boot_cepa$t, 2, sd)
  boots[[cep]] <- tibble(
    Ro_SE = se[1], T_SE = se[2], r_SE = se[3], lambda_SE = se[4], cepa = cep
  )
}

errores <- bind_rows(boots)
parametros_final <- left_join(parametros, errores, by = "cepa")
print(parametros_final)
```

## 6. Cálculo de esperanza de vida

```{r}
# Calcular esperanza de vida (ex)
vida <- vida %>%
  group_by(cepa) %>%
  arrange(x) %>%
  mutate(
    Tx = rev(cumsum(rev(lx))),
    ex = ifelse(lx > 0, Tx / lx, NA)
  ) %>%
  ungroup()

# Exportar tabla de vida completa
write.csv(vida, "tabla_vida_completa.csv", row.names = FALSE)

# Exportar tablas de vida separadas por cepa
vida %>%
  group_by(cepa) %>%
  group_walk(~ write.csv(.x, paste0("tabla_vida_", .y$cepa, ".csv"), row.names = FALSE))
```

## 7. Gráficos personalizados

```{r}
# Definir tema personalizado en blanco y negro
theme_bn <- theme_bw(base_size = 10) +
  theme(
    panel.grid = element_blank(),
    axis.line = element_line(color = "black", linewidth = 0.5),
    axis.ticks = element_line(color = "black", linewidth = 0.3),
    panel.border = element_blank(),
    legend.title = element_blank(),
    legend.position = "top",
    plot.title = element_text(face = "bold", hjust = 0.5)
  )

# Gráfico de supervivencia (lx)
ggplot(vida, aes(x = x, y = lx, linetype = cepa)) +
  geom_line(size = 0.5, color = "black") +
  geom_point(shape = 21, fill = "white", color = "black", size = 2, stroke = 0.3) +
  labs(title = "Curva de Supervivencia en otoño (lx)", x = "Edad (días)", y = "lx") +
  theme_bn

# Gráfico de esperanza de vida (ex)
ggplot(vida, aes(x = x, y = ex, linetype = cepa)) +
  geom_line(size = 0.5, color = "black") +
  geom_point(shape = 21, fill = "white", color = "black", size = 2, stroke = 0.3) +
  labs(title = "Expectativa de Vida en otoño (ex)", x = "Edad (días)", y = "ex") +
  theme_bn
```

## 8. Intervalos de confianza

```{r}
# Función para extraer intervalos de confianza percentil
boot_ci <- function(boot_obj) {
  tibble(
    Ro_IC_lo = quantile(boot_obj$t[, 1], 0.025, na.rm = TRUE),
    Ro_IC_hi = quantile(boot_obj$t[, 1], 0.975, na.rm = TRUE),
    T_IC_lo  = quantile(boot_obj$t[, 2], 0.025, na.rm = TRUE),
    T_IC_hi  = quantile(boot_obj$t[, 2], 0.975, na.rm = TRUE),
    r_IC_lo  = quantile(boot_obj$t[, 3], 0.025, na.rm = TRUE),
    r_IC_hi  = quantile(boot_obj$t[, 3], 0.975, na.rm = TRUE),
    lambda_IC_lo = quantile(boot_obj$t[, 4], 0.025, na.rm = TRUE),
    lambda_IC_hi = quantile(boot_obj$t[, 4], 0.975, na.rm = TRUE)
  )
}

# Extraer intervalos de confianza para cada cepa
ci_list <- map2(names(boots), names(boots), ~ {
  df_cepa <- data_filtrada %>% filter(cepa == .x)
  boot_obj <- boot(df_cepa, statistic = bootstrap_parametros, R = 1000)
  boot_ci(boot_obj) %>% mutate(cepa = .x)
})

# Combinar todos los intervalos de confianza
ci_df <- bind_rows(ci_list)

# Combinar con parámetros finales
parametros_completos <- parametros_final %>%
  left_join(ci_df, by = "cepa")

# Mostrar tabla final completa
print(parametros_completos)
```

## 9. Exportar resultados a Word

```{r}
# Crear tabla con formato
tabla_flex <- parametros_completos %>%
  flextable() %>%
  autofit()

# Crear documento Word
doc <- read_docx() %>%
  body_add_par("Parámetros demográficos con errores e intervalos de confianza", style = "heading 1") %>%
  body_add_flextable(tabla_flex)

# Guardar documento
print(doc, target = "parametros_demograficos.docx")
```
