# Supplementary material for: Laboratory and Semi-Field Cage Demography Studies of Diachasmimorpha longicaudata Mass-Reared on Two Ceratitis capitata Strains
Source: Insects. 2025 Oct 6;16(10):1031. doi: 10.3390/insects16101031 (PMC12565231; doi:10.3390/insects16101031)
Supplement: Supplementary file 1 [file insects-16-01031-s001.zip › S7_model_lx_beta_analysis.Rmd]

---
title: "modelo_mx_analisis.Rmd"
author: "Segundo Núñez Campero"
date: "`r Sys.Date()`"
output:
  pdf_document:
    latex_engine: xelatex
---

```markdown
---
title: "Beta model of lx by Strain, Temperature, Humidity, and Age"
author: "Segundo"
date: "`r Sys.Date()`"
output: html_document
---
 
 
```{r setup, include=FALSE}
knitr::opts_chunk$set(echo = TRUE)
```

# 📦 Load Required Libraries

```{r}
# Install if needed:
# install.packages("betareg")
# install.packages("readr")
# install.packages("dplyr")
# install.packages("car")

library(betareg)
library(readr)
library(dplyr)
library(car)
```

# 📥 Load and Inspect Dataset

```{r}
datos <- read_csv("analisis_temp_hum.csv")

# View structure and check for issues
summary(datos)
anyNA(datos)
any(sapply(datos, function(x) any(is.infinite(x))))
```

# 🧬 Split Dataset by Strain

```{r}
bis <- subset(datos, strain == "BIS")
tsl <- subset(datos, strain == "TSL")
```

# 🔄 Transform lx for Beta Regression (BIS and TSL)

```{r}
# BIS
n_bis <- nrow(bis)
bis <- bis %>%
  mutate(lx_beta = (lx * (n_bis - 1) + 0.5) / n_bis)

# TSL
n_tsl <- nrow(tsl)
tsl <- tsl %>%
  mutate(lx_beta = (lx * (n_tsl - 1) + 0.5) / n_tsl)
```

# 📊 Diagnostics and Model Building for BIS

```{r, error= TRUE}
# Initial linear model for collinearity check
modelo_bis_lineal <- lm(lx_beta ~ age + t_max + t_min + t_med +
                          hr_max + hr_min + hr_med + t_range + hr_range, data = bis)

vif(modelo_bis_lineal)
alias(modelo_bis_lineal)

# Reduced model without aliased terms
modelo_bis_reducido <- lm(lx_beta ~ age + t_max + t_min + t_med +
                            hr_max + hr_min + hr_med, data = bis)

vif(modelo_bis_reducido)
summary(modelo_bis_reducido)

# Stepwise selection
modelo_bis_step <- step(modelo_bis_reducido, direction = "both")

# Final beta regression model
modelo_bis_beta <- betareg(lx_beta ~ age + t_min + hr_min, data = bis)
summary(modelo_bis_beta)


## VERIFICACIÓN DE SUPUESTOS PARA DISPERSIÓN BETA
# Residuals vs. fitted values
plot(modelo_bis_beta$fitted.values, residuals(modelo_bis_beta, type = "pearson"),
     xlab = "Fitted values", ylab = "Pearson residuals", main = "Residuals vs Fitted")

#¿Qué observamos?
#1) 	Los residuos de Pearson parecen distribuirse aleatoriamente alrededor de cero, 
#sin una forma clara ni tendencia sistemática.
#2) 	No hay patrón curvo ni heterocedasticidad evidente, lo cual sugiere que la relación 
#entre los predictores y la respuesta está bien modelada.
#3)	La dispersión de residuos es bastante homogénea a lo largo del rango de valores ajustados,
#lo que respalda la consistencia del modelo.


# Histogram of residuals
hist(residuals(modelo_bis_beta, type = "pearson"), breaks = 20,
     main = "Histogram of Pearson Residuals", xlab = "Residuals")

#¿Qué revela este histograma?
#1) La forma general parece centrada en cero, con una dispersión razonable entre –2 y 2.
#2) No hay acumulación excesiva en los extremos ni asimetrías marcadas, lo cual sugiere 
#que el modelo no está sistemáticamente sobre o subestimando los valores de .
#3) Esto respalda que el modelo beta para BIS con ,  y  como predictores está ajustando 
#bien la media esperada de la proporción.

# Check dispersion parameter
modelo_bis_beta$coefficients$precision

#¿Cómo interpretar φ?
#1) Un valor alto de φ (como 4.9) sugiere que los datos están más concentrados alrededor de la media: 
#hay menos variabilidad en  para BIS.
#2) Un valor bajo de φ indicaría mayor dispersión, es decir, que los valores de  están más esparcidos.
```

# 📊 Diagnostics and Model Building for TSL

```{r, error= TRUE}
# Initial linear model for collinearity check
modelo_tsl_lineal <- lm(lx_beta ~ age + t_max + t_min + t_med +
                          hr_max + hr_min + hr_med + t_range + hr_range, data = tsl)

vif(modelo_tsl_lineal)
alias(modelo_tsl_lineal)

# Reduced model without aliased terms
modelo_tsl_reducido <- lm(lx_beta ~ age + t_max + t_min + t_med +
                            hr_max + hr_min + hr_med, data = tsl)

vif(modelo_tsl_reducido)
summary(modelo_tsl_reducido)

# Stepwise selection
modelo_tsl_step <- step(modelo_tsl_reducido, direction = "both")

# Final beta regression model
modelo_tsl_beta <- betareg(lx_beta ~ age + t_min + hr_min, data = tsl)
summary(modelo_tsl_beta)

## VERIFICACIÓN DE SUPUESTOS PARA DISPERSIÓN BETA
# Residuals vs. fitted values
plot(modelo_tsl_beta$fitted.values, residuals(modelo_tsl_beta, type = "pearson"),
     xlab = "Fitted values", ylab = "Pearson residuals", main = "Residuals vs Fitted")

#¿Qué observamos?
#1) Al igual que en el modelo BIS, los residuos de Pearson están centrados en 
#cero y se distribuyen entre –2 y 2, lo cual es esperable.
#2) 	No se observa una tendencia sistemática ni curvatura en los residuos, lo
#que sugiere que el modelo está capturando bien la relación entre los 
#predictores (t_min, h_min, age) y la proporción lx_beta.


# Histogram of residuals
hist(residuals(modelo_tsl_beta, type = "pearson"), breaks = 20,
     main = "Histogram of Pearson Residuals", xlab = "Residuals")

#¿Qué revela este histograma?
#1) La distribución está centrada en cero, con la mayor frecuencia en torno a 
#los residuos cercanos a 0, lo cual es esperable si el modelo está ajustando bien.
#2) La dispersión entre –2 y 2 es similar a la observada en BIS, lo que sugiere
#que no hay outliers extremos ni errores sistemáticos.
#3) No se observa asimetría ni acumulación en los extremos, lo que indica 
#que el modelo no está sesgado en sus predicciones para TSL.

# Check dispersion parameter
modelo_tsl_beta$coefficients$precision

#1) En este caso, ϕ = 5.27 sugiere que el modelo está capturando una proporción 
#lx_beta con baja dispersión residual, lo cual es coherente con los histogramas y 
#gráficos de residuos que mostraste.
#2) Indica que los datos están más concentrados en torno a la media, es decir, 
#menor varianza.
```
```
