# Supplementary material for: Laboratory and Semi-Field Cage Demography Studies of Diachasmimorpha longicaudata Mass-Reared on Two Ceratitis capitata Strains
Source: Insects. 2025 Oct 6;16(10):1031. doi: 10.3390/insects16101031 (PMC12565231; doi:10.3390/insects16101031)
Supplement: Supplementary file 1 [file insects-16-01031-s001.zip › S8_model_mx_analysis.Rmd]

---
title: "modelo_mx_analisis.Rmd"
author: "Segundo Núñez Campero"
date: "`r Sys.Date()`"
output:
  pdf_document:
    latex_engine: xelatex
  html_document:
    df_print: paged
---

```markdown
---
title: "Linear Modeling of mx by Strain, Temperature, Humidity, and Age"
author: "Segundo"
date: "`r Sys.Date()`"
output: html_document
---

```{r setup, include=FALSE}
knitr::opts_chunk$set(echo = TRUE)
```

# 📦 Load Required Libraries

```{r}
library(ggplot2)     # For plotting
library(car)         # For VIF, alias, QQ plots, Durbin-Watson, crPlots
library(lmtest)      # For Breusch-Pagan test
library(nortest)     # For Anderson-Darling test
```

# 📥 Load and Inspect Data

```{r}
datos <- read.csv("analisis_temp_hum.csv")
View(datos)  # Visual inspection of the dataset
```

# 🧪 Subset Data by Strain

```{r}
bis <- subset(datos, strain == "BIS")  # BIS strain
tsl <- subset(datos, strain == "TSL")  # TSL strain
```

# 📊 Initial Full Models

```{r}
modelo_mx_tsl <- lm(mx ~ t_max + t_min + t_med + hr_max + hr_min + hr_med + t_range + hr_range + age, data = tsl)
summary(modelo_mx_tsl)

modelo_mx_bis <- lm(mx ~ t_max + t_min + t_med + hr_max + hr_min + hr_med + t_range + hr_range + age, data = bis)
summary(modelo_mx_bis)
```

# 🧮 Multicollinearity Diagnostics

```{r alias, error=TRUE}
# This model has aliased coefficients; we keep it to justify the next steps.
vif(modelo_mx_tsl)
alias(modelo_mx_tsl)

vif(modelo_mx_bis)
alias(modelo_mx_bis)
```

# ✂️ Reduced Models (Removing Collinear Variables)

```{r}
modelo_mx_tsl2 <- lm(mx ~ t_max + t_min + t_med + hr_max + hr_min + hr_med + age, data = tsl)
summary(modelo_mx_tsl2)

modelo_mx_bis2 <- lm(mx ~ t_max + t_min + t_med + hr_max + hr_min + hr_med + age, data = bis)
summary(modelo_mx_bis2)
```

# 🔍 Stepwise Selection

```{r}
modelo_mx_tsl_step <- step(modelo_mx_tsl2, direction = "both")
modelo_mx_bis2_step <- step(modelo_mx_bis2, direction = "both")  
```

# ✅ Final Models with Selected Predictors

```{r}
modelo_mx_tsl3 <- lm(mx ~ t_min + hr_max, data = tsl)
summary(modelo_mx_tsl3)

modelo_mx_bis3 <- lm(mx ~ t_min + hr_max + age, data = bis)
summary(modelo_mx_bis3)
```

# 📏 Assumption Checks

## 🔎 TSL Model Diagnostics

```{r}
hist(residuals(modelo_mx_tsl3), main = "Residual Histogram (TSL)", xlab = "Residuals")
qqPlot(modelo_mx_tsl3, main = "Q-Q Plot of Residuals (TSL)")
shapiro.test(residuals(modelo_mx_tsl3))
ad.test(residuals(modelo_mx_tsl3))

plot(modelo_mx_tsl3$fitted.values, residuals(modelo_mx_tsl3),
     main = "Residuals vs Fitted Values (TSL)",
     xlab = "Fitted Values", ylab = "Residuals")
abline(h = 0, col = "red")

bptest(modelo_mx_tsl3)
durbinWatsonTest(modelo_mx_tsl3)
crPlots(modelo_mx_tsl3)
```

## 🔎 BIS Model Diagnostics

```{r}
hist(residuals(modelo_mx_bis3), main = "Residual Histogram (BIS)", xlab = "Residuals")
qqPlot(modelo_mx_bis3, main = "Q-Q Plot of Residuals (BIS)")
shapiro.test(residuals(modelo_mx_bis3))
ad.test(residuals(modelo_mx_bis3))

plot(modelo_mx_bis3$fitted.values, residuals(modelo_mx_bis3),
     main = "Residuals vs Fitted Values (BIS)",
     xlab = "Fitted Values", ylab = "Residuals")
abline(h = 0, col = "red")

bptest(modelo_mx_bis3)
durbinWatsonTest(modelo_mx_bis3)
crPlots(modelo_mx_bis3)
```

# 🧱 Blocking by Season (BIS)

```{r}
modelo_mx_bis4 <- lm(mx ~ t_min + hr_max + age + factor(season), data = bis)
summary(modelo_mx_bis4)
```

## 🔎 BIS Model with Season Block – Diagnostics

```{r}
hist(residuals(modelo_mx_bis4), main = "Residual Histogram (BIS)", xlab = "Residuals")
qqPlot(modelo_mx_bis4, main = "Q-Q Plot of Residuals (BIS)")
shapiro.test(residuals(modelo_mx_bis4))
ad.test(residuals(modelo_mx_bis4))

plot(modelo_mx_bis4$fitted.values, residuals(modelo_mx_bis4),
     main = "Residuals vs Fitted Values (BIS)",
     xlab = "Fitted Values", ylab = "Residuals")
abline(h = 0, col = "red")

bptest(modelo_mx_bis4)
durbinWatsonTest(modelo_mx_bis4)
crPlots(modelo_mx_bis4)
```
```
